# Supplementary material for: Neurophysiology of Downhill Mountain Bike Athletes—Benchmark Assessments of Event-Related Potentials
Source: Sensors (Basel). 2025 Sep 1;25(17):5388. doi: 10.3390/s25175388 (PMC12431017; doi:10.3390/s25175388)
Supplement: Supplementary file 1 [file sensors-25-05388-s001.zip]

Archive with 1 entries (1 files):
- sensors-3788115-supplementary.pdf
